# Supplementary material for: Mapping and understanding the decision-making process for providing nutrition and hydration to people living with dementia: a systematic review
Source: BMC Geriatr. 2020 Dec 2;20:520. doi: 10.1186/s12877-020-01931-y (PMC7709405; doi:10.1186/s12877-020-01931-y)
Supplement: Supplementary file 4 — Additional file 4:. Full Data Extraction Table.xlsx [file 12877_2020_1931_MOESM4_ESM.xlsx]

## Sheet: Predetermined data items
Concept/theme	Domains/model	Predetermined Items to help design the full extraction table
Study characteristics
Study	Study characteristics	First author, year, study aims, design, country, year, sponsorship (sources of funding), study design, analysis methods, settings
Population	Demographic	Population of the study (i.e. PLWD, carers, health professionals), age (mean, median or range if any available), number of participants each group, sex (proportion), stage of dementia (of PLWD involved), duration of the study
Main findings of the included studies
Common problems	Common issues/ decisions to be made	Feeding methods being studied (e.g. oral, enteral ANH, parenteral ANH); common decisions (e.g. to start or discontinue feeding interventions, to reconsider the decisions)
Decision making process (Legare et al. 2011)	IP-SDM model: three levels within healthcare system	Micro level (individual): the patient, family members/caregivers, individual healthcare practitioners
		Meso level (healthcare teams within an organization): healthcare professionals on the team
		Macro level (broader policies and social contexts): social norms and values, organizational routines, professional codes, institutional structure including government rules and policies
	IP-SDM model: 8 steps of making decisions	Identification of decision to be made
		Information exchange
		Exploration of value and preference
		Feasibility consideration
		Deliberation of preferred choices
		Actual choices
		Implementation
		Outcome evaluation
Determinants of decision making (Murray et al. 2004)	DSF model: determinants	Perceptions of the decisions: knowledge, expectations of outcomes, decisional conflict, stage of decision making, predisposition
		Perceptions of important others involved: perception of others, opinions and practices, support, pressure, role in decision making
		Resources to make decisions: personal (previous experience, self-confidence, motivation, skill) vs external (type, source)
	DSF model: Participants’ characteristics	Clients/patients: age, gender, ethicity, education, diagnosis and duration of condition, health status (physical, emotional, cognitive, social)
		Practitioner: age, gender, ethnicity, clinical education and specialty, practice locale, years of experience
	References	LEGARE, F., STACEY, D., GAGNON, S., DUNN, S., PLUYE, P., FROSCH, D., KRYWORUCHKO, J., ELWYN, G., GAGNON, M. P. & GRAHAM, I. D. 2011. Validating a conceptual model for an inter-professional approach to shared decision making: a mixed methods study. J Eval Clin Pract, 17, 554-64.
		MURRAY, M. A., MILLER, T., FISET, V., O'CONNOR, A. & JACOBSEN, M. J. 2004. Decision support: helping patients and families to find a balance at the end of life. Int J Palliat Nurs, 10, 270-7.

## Sheet: Study characteristics
ID	Year	First Author	Title	Aims: General study focus	Study type	Design	Country	Ananlysis	Setting; description	If unspecified or mixed settings, more details	Main feeding methods being studied	If unspecified or mixed feedings, more details	Population of the study (PWD, carers or professionals)	If unspecified or mixed population more details (number of participants in ecah group)	If professional, level of working experience	Number of participants	No. of staff	Physician	Nurse and allied	No. of surrogate	Family carers	Professional carers	Age (years old) (SD)	Sex ratio F (%)	Ethnicity, Race (%)	SES or working environment of participants	Stage of PWD involved/ considered	Details of stage of PWD	If available, type of dementia (%)	Duration	Sponsor (sources of funding)
		Remarks	Due to table formatting in the main manuscript, we selected some items from this table to include in Table 2 – Study Characteristics of the main manuscript. Only those consistently reported across the included studied were selected.

## Sheet: Qualitative study
ID	Year	First Author	Design/data collection theoretical paradigm	Aims	Setting; group	Feeding methods being studied	Population/participants of the study (PWD, carers or professionals)	PWD involved, characteristics	IP-SDM steps: Identify decision to be made	IP steps: Information exchange	IP steps: Value or preference	IP steps: Feasibility	IP steps: Preferred choice	IP steps: Actual choice	IP steps: Implementation	IP steps: Outcomes monitoring	IP-SDM levels: Social norms	IP levels: Organisational rountine	IP levels: Institutional structure	IP levels: Patients	IP levels: Family, surrogate, other carers	IP levels: initiator of SDM process	IP levels: Coach	IP levels: Professionals (noted if there is interprofessionalism for the SDM process)	IP concept; others including barriers and facilitators: e.g. time	DSF: Perception of decisions	DSF: Perception of important others	DSF: Resources to make decisions	DSF: characteristics and preferences for decision participation	DSF: other elements	CASP overall note; please refer to a aprraisal sheet; relevant form

## Sheet: Quantitative study
ID	Year	First Author	Design/ data collection method	Aims	Setting; group	Feeding methods being studied	Population/participants of the study (PWD, carers or professionals)	PWD involved, characteristics	IP-SDM steps: Identify decision to be made	IP steps: Information exchange	IP steps: Value or preference	IP steps: Feasibility	IP steps: Preferred choice	IP steps: Actual choice	IP steps: Implementation	IP steps: Outcomes monitoring	IP-SDM levels: Social norms	IP levels: Organisational rountine	IP levels: Institutional structure	IP levels: Patients	IP levels: Family, surrogate, other carers	IP levels: initiator of SDM process	IP levels: Coach	IP levels: Professionals (noted if there is interprofessionalism for the SDM process)	IP concept; others including barriers and facilitators: e.g. time	DSF: Perception of decisions	DSF: Perception of important others	DSF: Resources to make decisions	DSF: characteristics and preferences for decision participation	DSF: other elements	CASP overall

## Sheet: Case study
ID	Year	First Author	Main problems of the case to discuss	Aims, if applicable	Setting; group	Feeding methods being discussed	General description/ characteristics of the case(s)	IP-SDM steps: Identify decision to be made	IP steps: Information exchange	IP steps: Value or preference	IP steps: Feasibility	IP steps: Preferred choice	IP steps: Actual choice	IP steps: Implementation	IP steps: Outcomes monitoring	IP-SDM levels: Social norms	IP levels: Organisational routine	IP levels: Institutional structure	IP levels: Patients	IP levels: Family, surrogate, other carers	IP levels: initiator of SDM process	IP levels: Coach	IP levels: Professionals (noted if there is interprofessionalism for the SDM process)	IP concept; others including barriers and facilitators: e.g. time	DSF: Perception of decisions	DSF: Perception of important others	DSF: Resources to make decisions	DSF: characteristics and preferences for decision participation	DSF: other elements	Quality assessment: Murad's paper

## Sheet: QA Selected Study
ID	Title	Study type	Notes/summary from FT selection	Quality assessment (details kept separately for each QA documents)	Overall rating
